# Supplementary material for: Elastic Strain Relaxation of Phase Boundary of α′ Nanoscale Phase Mediated via the Point Defects Loop under Normal Strain
Source: Nanomaterials (Basel). 2023 Jan 22;13(3):456. doi: 10.3390/nano13030456 (PMC9920593; doi:10.3390/nano13030456)
Supplement: Supplementary file 1 [file nanomaterials-13-00456-s001.zip]

Archive with 1 entries (1 files):
- nanomaterials-2079806-supplementary.pptx
